# Supplementary material for: Changes in phenology mediate vertebrate population responses to temperature globally
Source: Nat Commun. 2026 Jan 12;17:479. doi: 10.1038/s41467-025-68172-8 (PMC12800269; doi:10.1038/s41467-025-68172-8)
Supplement: Supplementary file 3 — Supplementary Data 1 [file 41467_2025_68172_MOESM3_ESM.xlsx]

## Sheet: Sheet 1
ID	Species	Study_Authors	Journal	Year_pub	Title	Taxon	Location	Longitude	Latitude	Country	Trait	TraitType	Trait_Categ	Type_Phenology	Unit_trait	Duration	GenTime_y_IUCN	Migrat	Diet
1	Parus major	Ahola_et_al	Journal of Animal Ecology	2009	Great tits lay increasingly smaller clutches than selected for: a study of climate- and density-related changes in reproductive traits	Bird	Askainen	21.8312	60.5717	Finland	LayingDate	OnsetBreeding	Phenological	Spring	JulianDay	56	3.04971	migrant	omnivore
2	Coracias garrulus	Aviles_Parejo	unpubl	2020		Bird	Sierra de Baza	-3.03	37.32	Spain	LayingDate	OnsetBreeding	Phenological	Spring	JulianDay	11	3.79282	migrant	carnivore
3	Coracias garrulus	Aviles_Parejo	unpubl	2020		Bird	Sierra de Baza	-3.03	37.32	Spain	AdultTarsusLength	AdultTarsusLength	Morphological	NA	mm	11	3.79282	migrant	carnivore
4	Coracias garrulus	Aviles_Parejo	unpubl	2020		Bird	Sierra de Baza	-3.03	37.32	Spain	AdultWingLength	AdultWingLength	Morphological	NA	mm	11	3.79282	migrant	carnivore
5	Otus scops	Aviles_Parejo	unpubl	2020		Bird	Sierra de Baza	-3.03	37.32	Spain	LayingDate	OnsetBreeding	Phenological	Spring	JulianDay	10	2.11868	migrant	carnivore
6	Otus scops	Aviles_Parejo	unpubl	2020		Bird	Sierra de Baza	-3.03	37.32	Spain	Female_WingLength	Female_WingLength	Morphological	NA	mm	10	2.11868	migrant	carnivore
7	Otus scops	Aviles_Parejo	unpubl	2020		Bird	Sierra de Baza	-3.03	37.32	Spain	FemaleBillLength	FemaleBillLength	Morphological	NA	mm	9	2.11868	migrant	carnivore
8	Athene noctua	Aviles_Parejo	unpubl	2020		Bird	Sierra de Baza	-3.03	37.32	Spain	LayingDate	OnsetBreeding	Phenological	Spring	JulianDay	11	3.42433	resident	carnivore
9	Athene noctua	Aviles_Parejo	unpubl	2020		Bird	Sierra de Baza	-3.03	37.32	Spain	Female_WingLength	Female_WingLength	Morphological	NA	mm	11	3.42433	resident	carnivore
10	Cyanistes caeruleus	Schroeder_et_al1	unpubl	2020		Bird	Silwood Park	-0.639531	51.4093	UK	AdultTarsusLength	AdultTarsusLength	Morphological	NA	mm	18	2.93268	resident	omnivore
11	Cyanistes caeruleus	Schroeder_et_al1	unpubl	2020		Bird	Silwood Park	-0.639531	51.4093	UK	AdultBodyMass	AdultBodyMass	Morphological	NA	grams	18	2.93268	resident	omnivore
12	Passer domesticus	Schroeder_et_al	Proceedings of the National Academy of Sciences	2015	Reduced fitness in progeny from old parents in a natural population	Bird	Lundy Island	-4.1923	51.1797	UK	LayingDate	OnsetBreeding	Phenological	Spring	JulianDay	20	3.72634	resident	herbivore
13	Passer domesticus	Schroeder_et_al	Proceedings of the National Academy of Sciences	2015	Reduced fitness in progeny from old parents in a natural population	Bird	Lundy Island	-4.1923	51.1797	UK	AdultTarsusLength	AdultTarsusLength	Morphological	NA	mm	20	3.72634	resident	herbivore
14	Passer domesticus	Schroeder_et_al	Proceedings of the National Academy of Sciences	2015	Reduced fitness in progeny from old parents in a natural population	Bird	Lundy Island	-4.1923	51.1797	UK	AdultWingLength	AdultWingLength	Morphological	NA	mm	20	3.72634	resident	herbivore
15	Passer domesticus	Schroeder_et_al	Proceedings of the National Academy of Sciences	2015	Reduced fitness in progeny from old parents in a natural population	Bird	Lundy Island	-4.1923	51.1797	UK	AdultBodyMass	AdultBodyMass	Morphological	NA	grams	20	3.72634	resident	herbivore
16	Marmota flaviventris	Blumstein&Martin	unpubl	2020	Coupled dynamics of body mass and population growth in response to environmental change	Mammal	Rocky Mountain Biological Laboratory	-106.988	38.96	USA	AdultBodyMass	AdultBodyMass	Morphological	NA	grams	55	5.5	resident	omnivore
17	Marmota flaviventris	Blumstein&Martin	unpubl	2020	Coupled dynamics of body mass and population growth in response to environmental change	Mammal	Rocky Mountain Biological Laboratory	-106.988	38.96	USA	MatureBodyMass	MatureBodyMass	Morphological	NA	grams	54	5.5	resident	omnivore
18	Parus major	Husby_et_al	Evolution	2010	CONTRASTING PATTERNS OF PHENOTYPIC PLASTICITY IN REPRODUCTIVE TRAITS IN TWO GREAT TIT (PARUS MAJOR) POPULATIONS	Bird	De Hoge Veluwe	5.83583	52.0858	The Netherlands	LayingDate	OnsetBreeding	Phenological	Spring	DaySinceApr1	63	3.04971	migrant	omnivore
19	Marmota flaviventris	Blumstein&Martin	unpubl	2020	Coupled dynamics of body mass and population growth in response to environmental change	Mammal	Rocky Mountain Biological Laboratory	-106.988	38.96	USA	EmergenceDate	EmergenceDate	Phenological	Spring	JulianDay	15	5.5	resident	omnivore
20	Cervus elaphus	Stopher_et_al	Ecology	2014	Multiple pathways mediate the effects of climate change on maternal reproductive traits in a red deer population	Mammal	Isle of Rum	-5.39138	56.9864	Scotland	BirthDate	ParturitionDate	Phenological	Spring-Summer	JulianDay	37	2.3	unknown	herbivore
21	Cervus elaphus	Stopher_et_al	Ecology	2014	Multiple pathways mediate the effects of climate change on maternal reproductive traits in a red deer population	Mammal	Isle of Rum	-5.39138	56.9864	Scotland	BirthMass	BirthMass	Morphological	NA	kg	37	2.3	unknown	herbivore
22	Parus major	Garant_et_al	American Naturalist	2004	Evolution in a Changing Environment: A Case Study with Great Tit Fledging Mass	Bird	Wytham Woods	-1.30778	51.7761	UK	Fledging_BodyMass	Fledging_BodyMass	Morphological	NA	kg	36	3.04971	migrant	omnivore
23	Cyanistes caeruleus	Porlier_et_al	Journal of Animal Ecology	2012	Variation in phenotypic plasticity and selection patterns in blue tit breeding time: between- and within-population comparisons	Bird	Deciduous-Muro, Corsica	8.63333	42.4	France	LayingDate	OnsetBreeding	Phenological	Spring	JulianDay	26	2.93268	resident	omnivore
24	Cyanistes caeruleus	Porlier_et_al	Journal of Animal Ecology	2012	Variation in phenotypic plasticity and selection patterns in blue tit breeding time: between- and within-population comparisons	Bird	Deciduous-Muro, Corsica	8.63333	42.4	France	FemaleMass	FemaleMass	Morphological	NA	grams	26	2.93268	resident	omnivore
25	Cyanistes caeruleus	Porlier_et_al	Journal of Animal Ecology	2012	Variation in phenotypic plasticity and selection patterns in blue tit breeding time: between- and within-population comparisons	Bird	Deciduous-Muro, Corsica	8.63333	42.4	France	MaleMass	MaleMass	Morphological	NA	grams	26	2.93268	resident	omnivore
26	Cyanistes caeruleus	Porlier_et_al	Journal of Animal Ecology	2012	Variation in phenotypic plasticity and selection patterns in blue tit breeding time: between- and within-population comparisons	Bird	Evergeen-Muro, Corsica	8.63333	42.4	France	LayingDate	OnsetBreeding	Phenological	Spring	JulianDay	21	2.93268	resident	omnivore
27	Cyanistes caeruleus	Porlier_et_al	Journal of Animal Ecology	2012	Variation in phenotypic plasticity and selection patterns in blue tit breeding time: between- and within-population comparisons	Bird	Evergeen-Muro, Corsica	8.63333	42.4	France	FemaleMass	FemaleMass	Morphological	NA	grams	21	2.93268	resident	omnivore
28	Cyanistes caeruleus	Porlier_et_al	Journal of Animal Ecology	2012	Variation in phenotypic plasticity and selection patterns in blue tit breeding time: between- and within-population comparisons	Bird	Evergeen-Muro, Corsica	8.63333	42.4	France	MaleMass	MaleMass	Morphological	NA	grams	21	2.93268	resident	omnivore
29	Uria aalge	Reed_et_al	Journal of Animal Ecology	2009	Timing is everything: flexible phenology and shifting selection in a colonial seabird	Bird	Southeast Farallon Island	-123	38	USA	LayingDate	OnsetBreeding	Phenological	Spring	JulianDay	20	14.7722	migrant	carnivore
30	Larus novaehollandiae scopulinus	Teplitsky_et_al	Proceedings of the National Academy of Science	2008	Bergmann?s rule and climate change revisited: Disentangling environmental and genetic responses in a wild bird population	Bird	Kaikoura	173.615	-42.3616	New Zealand	MaleMass	MaleMass	Morphological	NA	grams	50	11.5	migrant	omnivore
31	Larus novaehollandiae scopulinus	Teplitsky_et_al	Proceedings of the National Academy of Science	2008	Bergmann?s rule and climate change revisited: Disentangling environmental and genetic responses in a wild bird population	Bird	Kaikoura	173.615	-42.3616	New Zealand	FemaleMass	FemaleMass	Morphological	NA	grams	50	11.5	migrant	omnivore
32	Forpus passerinus	Tarwater&Beissinger	Proceedings of the National Academy of Science	2013	Opposing selection and environmental variation modify optimal timing of breeding	Bird	llanos, Upland site	-67.5833	8.56667	Venezuela	LayingDate	OnsetBreeding	Phenological	Summer	JulianDay	21
33	Cyanistes caeruleus	Porlier_et_al	Journal of Animal Ecology	2012	Variation in phenotypic plasticity and selection patterns in blue tit breeding time: between- and within-population comparisons	Bird	Deciduous-Rouviere	8.63333	42.4	France	LayingDate	OnsetBreeding	Phenological	Spring	JulianDay	28	2.93268	resident	omnivore
34	Cyanistes caeruleus	Porlier_et_al	Journal of Animal Ecology	2012	Variation in phenotypic plasticity and selection patterns in blue tit breeding time: between- and within-population comparisons	Bird	Deciduous-Rouviere	8.63333	42.4	France	FemaleMass	FemaleMass	Morphological	NA	grams	28	2.93268	resident	omnivore
35	Cyanistes caeruleus	Porlier_et_al	Journal of Animal Ecology	2012	Variation in phenotypic plasticity and selection patterns in blue tit breeding time: between- and within-population comparisons	Bird	Deciduous-Rouviere	8.63333	42.4	France	MaleMass	MaleMass	Morphological	NA	grams	28	2.93268	resident	omnivore
36	Forpus passerinus	Tarwater&Beissinger	Proceedings of the National Academy of Science	2013	Opposing selection and environmental variation modify optimal timing of breeding	Bird	llanos, Lowland site	-67.5833	8.56667	Venezuela	LayingDate	OnsetBreeding	Phenological	Summer	JulianDay	21
37	Melospiza melodia	Wilson_et_al	ProcRoySocB	2007	Breeding experience and population density affect the ability of a songbird to respond to future climate variation	Bird	Mandarte island	-123.722	48.7034	Canada	LayingDate	OnsetBreeding	Phenological	Spring-Summer	JulianDay	32
38	Uria aalge	Reed_et_al_1	ProcRoySocB	2006	Responding to environmental change: plastic responses vary little in a synchronous breeder	Bird	Isle of May	-2.77454	56.2681	Scotland	AdultMass	AdultMass	Morphological	NA	grams	35	14.7722	migrant	carnivore
39	Uria aalge	Reed_et_al_1	ProcRoySocB	2006	Responding to environmental change: plastic responses vary little in a synchronous breeder	Bird	Isle of May	-2.77454	56.2681	Scotland	ChickBodyMass	ChickBodyMass	Morphological	NA	grams	36	14.7722	migrant	carnivore
40	Parus major	Charmantier_et_al	Science	2008	Adaptive Phenotypic Plasticity in Response to Climate Change in a Wild Bird Population	Bird	Wytham Woods	-1.30778	51.7761	UK	LayingDate	OnsetBreeding	Phenological	Spring	DaySinceApr1	47	3.04971	migrant	omnivore
41	Ficedula hypoleuca	Goodenough	Ine J Biometeorology	2011	What prevents phenological adjustment to climate change in migrant bird species? Evidence against the ?arrival constraint? hypothesis	Bird	Gloucestershire	-2.56667	51.7833	UK	LayingDate	OnsetBreeding	Phenological	Spring	DaySinceApr1	15
42	Cyanistes caeruleus	Porlier_et_al	Journal of Animal Ecology	2012	Variation in phenotypic plasticity and selection patterns in blue tit breeding time: between- and within-population comparisons	Bird	Evergreen-Pirio, Corsica	8.63333	42.4	France	FemaleMass	FemaleMass	Morphological	NA	grams	36	2.93268	resident	omnivore
43	Cyanistes caeruleus	Porlier_et_al	Journal of Animal Ecology	2012	Variation in phenotypic plasticity and selection patterns in blue tit breeding time: between- and within-population comparisons	Bird	Evergreen-Pirio, Corsica	8.63333	42.4	France	MaleMass	MaleMass	Morphological	NA	grams	36	2.93268	resident	omnivore
44	Falco naumanni	Mihoub_et_al	Jounral of Avian biology	2012	Impact of temperature on the breeding performance and selection patterns in lesser kestrels Falco naumanni	Bird	Crau Plain	4.83333	43.5	France	SettlementDateYearOld	ArrivalDate	Phenological	Spring	JulianDay	13	2.99685	migrant	carnivore
45	Uria aalge	Reed_et_al_1	ProcRoySocB	2006	Responding to environmental change: plastic responses vary little in a synchronous breeder	Bird	Isle of May	-2.77454	56.2681	Scotland	LayingDate	OnsetBreeding	Phenological	Spring	JulianDay	38	14.7722	migrant	carnivore
46	Cyanistes caeruleus	Porlier_et_al	Journal of Animal Ecology	2012	Variation in phenotypic plasticity and selection patterns in blue tit breeding time: between- and within-population comparisons	Bird	Evergreen-Pirio, Corsica	8.63333	42.4	France	LayingDate	OnsetBreeding	Phenological	Spring	JulianDay	43	2.93268	resident	omnivore
47	Cyanistes caeruleus	Schroeder_et_al1	unpubl	2020		Bird	Silwood Park	-0.639531	51.4093	UK	LayingDate	OnsetBreeding	Phenological	Spring	DaySinceApr1	18	2.93268	resident	omnivore
48	Ficedula hypoleuca	Visser_et_al	Plos Biology	2015	Effects of Spring Temperatures on the Strength of Selection on Timing of Reproduction in a Long-Distance Migratory Bird	Bird	De Hoge Veluwe	5.83583	52.0858	The Netherlands	LayingDate	OnsetBreeding	Phenological	Spring	DaySinceApr1	56
49	Hirundo rustica	Moller_1	Behavioural Ecology & Sociobiology	2007	Tardy females, impatient males: protandry and divergent selection on arrival date in the two sexes of the barn swallow	Bird	Kraghede	10	57.2	Denmark	FemaleArrivalDate	ArrivalDate	Phenological	Spring	DaySinceMay1	19	3.13215	migrant	carnivore
50	Hirundo rustica	Moller_1	Behavioural Ecology & Sociobiology	2007	Tardy females, impatient males: protandry and divergent selection on arrival date in the two sexes of the barn swallow	Bird	Kraghede	10	57.2	Denmark	MaleArrivalDate	ArrivalDate	Phenological	Spring	DaySinceMay1	19	3.13215	migrant	carnivore
51	Urocitellus columbianus	Dobson_et_al	Ecology and Evolution	2016	Fitness implications of seasonal climate variation in Columbian ground squirrels	Mammal	Alberta	-114.666	50.6361	Canada	EmergenceDate	EmergenceDate	Phenological	Spring	JulianDay	26	2.5	resident	omnivore
52	Ptychoramphus aleuticus	Abraham+Sydeman	Marine Ecology Progress Series	2004	Ocean climate, euphausiids and auklet nesting: nter-annual trend sand variation in phenology, diet and growth of a planktivorous seabird, Ptychoramphus aleuticus	Bird	Farallon Island	-123	38	USA	LayingDate	OnsetBreeding	Phenological	Spring	JulianDay	14	6.85338	migrant	carnivore
53	Sterna paradisaea	Moller_et_al	Journal of Animal Ecology	2007	Agriculture, fertilizers and life history of a coastal seabird	Bird	Denmark	10.2713	55.3425	Denmark	LayingDate	OnsetBreeding	Phenological	Spring	JulianDay	22	11.2704	migrant	carnivore
54	Sterna hirundo	Moller_unpub		unpub		Bird	Denmark	10.2713	55.3425	Denmark	LayingDate	OnsetBreeding	Phenological	Spring	JulianDay	28	10.3972	migrant	carnivore
55	Thalasseus sandvicensis	Moller_unpub		unpub		Bird	Denmark	10.2713	55.3425	Denmark	LayingDate	OnsetBreeding	Phenological	Spring	JulianDay	36	8.5306	migrant	carnivore
56	Hydrobates pelagicus	Ramirez_et_al_1	Proceedings B	2016	Oceanographic drivers and mistiming processes shape breeding success in a seabird	Bird	Benidorm Island - Cave 1	-0.130246	38.5023	Spain	LayingDate	OnsetBreeding	Phenological	Spring	JulianDay	15	13.7741	migrant	carnivore
57	Hydrobates pelagicus	Ramirez_et_al_2	Proceedings B	2016	Oceanographic drivers and mistiming processes shape breeding success in a seabird	Bird	Benidorm Island - Cave 1	-0.130246	38.5023	Spain	LayingDate	OnsetBreeding	Phenological	Spring	JulianDay	11	13.7741	migrant	carnivore
58	Hydrobates pelagicus	Ramirez_et_al_1	Proceedings B	2016	Oceanographic drivers and mistiming processes shape breeding success in a seabird	Bird	Benidorm Island - Cave 2	-0.130246	38.5023	Spain	LayingDate	OnsetBreeding	Phenological	Spring	JulianDay	15	13.7741	migrant	carnivore
59	Hydrobates pelagicus	Ramirez_et_al_2	Proceedings B	2016	Oceanographic drivers and mistiming processes shape breeding success in a seabird	Bird	Benidorm Island - Cave 2	-0.130246	38.5023	Spain	LayingDate	OnsetBreeding	Phenological	Spring	JulianDay	11	13.7741	migrant	carnivore
60	Thalassarche melanophris	Lewis_et_al	OIKOS	2012	Intrinsic determinants of a population trend in timing of breeding in the wandering albatross	Bird	Bird Island	-38.0497	-54.0068	South Georgia	LayingDate	OnsetBreeding	Phenological	Spring	JulianDay	30	23.6104	migrant	carnivore
61	Thalassarche chrysostoma	Lewis_et_al	OIKOS	2012	Intrinsic determinants of a population trend in timing of breeding in the wandering albatross	Bird	Bird Island	-38.0497	-54.0068	South Georgia	LayingDate	OnsetBreeding	Phenological	Spring	JulianDay	28	22.6905	migrant	carnivore
62	Diomedea exulans	Lewis_et_al	OIKOS	2012	Intrinsic determinants of a population trend in timing of breeding in the wandering albatross	Bird	Bird Island	-38.0497	-54.0068	South Georgia	LayingDate	OnsetBreeding	Phenological	Summer	JulianDay	38	22.9496	migrant	carnivore
63	Macronectes giganteus	Lewis_et_al	OIKOS	2012	Intrinsic determinants of a population trend in timing of breeding in the wandering albatross	Bird	Bird Island	-38.0497	-54.0068	South Georgia	LayingDate	OnsetBreeding	Phenological	Spring	JulianDay	13	20.6104	migrant	carnivore
64	Macronectes halli	Lewis_et_al	OIKOS	2012	Intrinsic determinants of a population trend in timing of breeding in the wandering albatross	Bird	Bird Island	-38.0497	-54.0068	South Georgia	LayingDate	OnsetBreeding	Phenological	Spring	JulianDay	13	17.0872	migrant	carnivore
65	Liasis fuscus	Ujvari_et_al	Functional Ecology	2016	Floods and famine: climate-induced collapse of a tropical predator-prey community	Reptile	Darwin	131.313	-12.5708	Australia	AdultBodyLength	AdultBodyLength	Morphological	NA	cm	21		resident	carnivore
66	Stegonotus cucullatus	Brown_et_al	Scientific Reports	2017	The causes and ecological correlates of head scale assymetry and fragmentation in a tropical snake	Reptile	Flood plain of Adelaide River	131.27	-12.56	Australia	LayingDate	OnsetBreeding	Phenological	Spring	JulianDay	13		unknown	carnivore
67	Stegonotus cucullatus	Brown_et_al	Scientific Reports	2017	The causes and ecological correlates of head scale assymetry and fragmentation in a tropical snake	Reptile	Flood plain of Adelaide River	131.27	-12.56	Australia	AdultSVL	AdultSVL	Morphological	NA	cm	14		unknown	carnivore
68	Stegonotus cucullatus	Brown_et_al	Scientific Reports	2017	The causes and ecological correlates of head scale assymetry and fragmentation in a tropical snake	Reptile	Flood plain of Adelaide River	131.27	-12.56	Australia	AdultHeadLength	AdultHeadLength	Morphological	NA	cm	14		unknown	carnivore
69	Vipera berus	Bauwens+Claus	Biological Journal of the Linnean Society	2018	Do newborn adders suffer mass mortality or do they venture into a collective hide-and-seek game?	Reptile	Antwerp	4.56667	51.35	Belgium	MaleSVL	MaleSVL	Morphological	NA	cm	10	3.5	resident	carnivore
70	Vipera berus	Bauwens+Claus	Biological Journal of the Linnean Society	2018	Do newborn adders suffer mass mortality or do they venture into a collective hide-and-seek game?	Reptile	Antwerp	4.56667	51.35	Belgium	FemaleSVL	FemaleSVL	Morphological	NA	cm	10	3.5	resident	carnivore
71	Chelonia mydas	Cheng_et_al	Zoological Studies	2009	Ten Years of Monitoring the Nesting Ecology of the Green Turtle, Chelonia mydas, on Lanyo (Orchid Island), Taiwan	Reptile	Taitung County	120.829	21.9461	Taiwan	Adult_straight_carapace_length_SCL	Adult_straight_carapace_length_SCL	Morphological	NA	cm	10		migrant	omnivore
72	Chelonia mydas	Cheng_et_al	Zoological Studies	2009	Ten Years of Monitoring the Nesting Ecology of the Green Turtle, Chelonia mydas, on Lanyo (Orchid Island), Taiwan	Reptile	Taitung County	120.829	21.9461	Taiwan	Adult_curved_carapace_length_CCL	Adult_curved_carapace_length_CCL	Morphological	NA	cm	10		migrant	omnivore
73	Nerodia sipedon insularum	King_et_al	Ecology and Evolution	2018	Sunning themselves in heaps, knots, and snarls: The extraordinary abundance and demography of island watersnakes	Reptile	Lake Erie, Gibraltar Island	-82.8167	41.65	USA	MaleSVL	MaleSVL	Morphological	NA	mm	11		unknown	carnivore
74	Nerodia sipedon insularum	King_et_al	Ecology and Evolution	2018	Sunning themselves in heaps, knots, and snarls: The extraordinary abundance and demography of island watersnakes	Reptile	Lake Erie, Gibraltar Island	-82.8167	41.65	USA	FemaleSVL	FemaleSVL	Morphological	NA	mm	11		unknown	carnivore
75	Nerodia sipedon insularum	King_et_al	Ecology and Evolution	2018	Sunning themselves in heaps, knots, and snarls: The extraordinary abundance and demography of island watersnakes	Reptile	Lake Erie, Gibraltar Island	-82.8167	41.65	USA	MaleMass	MaleMass	Morphological	NA	grams	11		unknown	carnivore
76	Nerodia sipedon insularum	King_et_al	Ecology and Evolution	2018	Sunning themselves in heaps, knots, and snarls: The extraordinary abundance and demography of island watersnakes	Reptile	Lake Erie, Gibraltar Island	-82.8167	41.65	USA	FemaleMass	FemaleMass	Morphological	NA	grams	11		unknown	carnivore
77	Nerodia sipedon insularum	King_et_al	Ecology and Evolution	2018	Sunning themselves in heaps, knots, and snarls: The extraordinary abundance and demography of island watersnakes	Reptile	Lake Erie, Kelleys Island South Shore	-82.7023	41.5861	USA	MaleSVL	MaleSVL	Morphological	NA	mm	12		unknown	carnivore
78	Nerodia sipedon insularum	King_et_al	Ecology and Evolution	2018	Sunning themselves in heaps, knots, and snarls: The extraordinary abundance and demography of island watersnakes	Reptile	Lake Erie, Kelleys Island South Shore	-82.7023	41.5861	USA	FemaleSVL	FemaleSVL	Morphological	NA	mm	12		unknown	carnivore
79	Nerodia sipedon insularum	King_et_al	Ecology and Evolution	2018	Sunning themselves in heaps, knots, and snarls: The extraordinary abundance and demography of island watersnakes	Reptile	Lake Erie, Kelleys Island South Shore	-82.7023	41.5861	USA	MaleMass	MaleMass	Morphological	NA	grams	12		unknown	carnivore
80	Nerodia sipedon insularum	King_et_al	Ecology and Evolution	2018	Sunning themselves in heaps, knots, and snarls: The extraordinary abundance and demography of island watersnakes	Reptile	Lake Erie, Kelleys Island South Shore	-82.7023	41.5861	USA	FemaleMass	FemaleMass	Morphological	NA	grams	12		unknown	carnivore
81	Nerodia sipedon insularum	King_et_al	Ecology and Evolution	2018	Sunning themselves in heaps, knots, and snarls: The extraordinary abundance and demography of island watersnakes	Reptile	Lake Erie, Kelleys Island State Park	-82.7	41.6	USA	MaleSVL	MaleSVL	Morphological	NA	mm	12		unknown	carnivore
82	Nerodia sipedon insularum	King_et_al	Ecology and Evolution	2018	Sunning themselves in heaps, knots, and snarls: The extraordinary abundance and demography of island watersnakes	Reptile	Lake Erie, Kelleys Island State Park	-82.7	41.6	USA	FemaleSVL	FemaleSVL	Morphological	NA	mm	12		unknown	carnivore
83	Nerodia sipedon insularum	King_et_al	Ecology and Evolution	2018	Sunning themselves in heaps, knots, and snarls: The extraordinary abundance and demography of island watersnakes	Reptile	Lake Erie, Kelleys Island State Park	-82.7	41.6	USA	MaleMass	MaleMass	Morphological	NA	grams	12		unknown	carnivore
84	Nerodia sipedon insularum	King_et_al	Ecology and Evolution	2018	Sunning themselves in heaps, knots, and snarls: The extraordinary abundance and demography of island watersnakes	Reptile	Lake Erie, Kelleys Island State Park	-82.7	41.6	USA	FemaleMass	FemaleMass	Morphological	NA	grams	12		unknown	carnivore
85	Nerodia sipedon insularum	King_et_al	Ecology and Evolution	2018	Sunning themselves in heaps, knots, and snarls: The extraordinary abundance and demography of island watersnakes	Reptile	Lake Erie, Kelleys Island Southeast Shore	-82.6871	41.5867	USA	MaleSVL	MaleSVL	Morphological	NA	mm	12		unknown	carnivore
86	Nerodia sipedon insularum	King_et_al	Ecology and Evolution	2018	Sunning themselves in heaps, knots, and snarls: The extraordinary abundance and demography of island watersnakes	Reptile	Lake Erie, Kelleys Island Southeast Shore	-82.6871	41.5867	USA	FemaleSVL	FemaleSVL	Morphological	NA	mm	12		unknown	carnivore
87	Nerodia sipedon insularum	King_et_al	Ecology and Evolution	2018	Sunning themselves in heaps, knots, and snarls: The extraordinary abundance and demography of island watersnakes	Reptile	Lake Erie, Kelleys Island Southeast Shore	-82.6871	41.5867	USA	MaleMass	MaleMass	Morphological	NA	grams	12		unknown	carnivore
88	Nerodia sipedon insularum	King_et_al	Ecology and Evolution	2018	Sunning themselves in heaps, knots, and snarls: The extraordinary abundance and demography of island watersnakes	Reptile	Lake Erie, Kelleys Island Southeast Shore	-82.6871	41.5867	USA	FemaleMass	FemaleMass	Morphological	NA	grams	12		unknown	carnivore
89	Nerodia sipedon insularum	King_et_al	Ecology and Evolution	2018	Sunning themselves in heaps, knots, and snarls: The extraordinary abundance and demography of island watersnakes	Reptile	Lake Erie, Middle Bass Island State Park	-82.7963	41.665	USA	MaleSVL	MaleSVL	Morphological	NA	mm	11		unknown	carnivore
90	Nerodia sipedon insularum	King_et_al	Ecology and Evolution	2018	Sunning themselves in heaps, knots, and snarls: The extraordinary abundance and demography of island watersnakes	Reptile	Lake Erie, Middle Bass Island State Park	-82.7963	41.665	USA	FemaleSVL	FemaleSVL	Morphological	NA	mm	11		unknown	carnivore
91	Nerodia sipedon insularum	King_et_al	Ecology and Evolution	2018	Sunning themselves in heaps, knots, and snarls: The extraordinary abundance and demography of island watersnakes	Reptile	Lake Erie, Middle Bass Island State Park	-82.7963	41.665	USA	MaleMass	MaleMass	Morphological	NA	grams	11		unknown	carnivore
92	Nerodia sipedon insularum	King_et_al	Ecology and Evolution	2018	Sunning themselves in heaps, knots, and snarls: The extraordinary abundance and demography of island watersnakes	Reptile	Lake Erie, Middle Bass Island State Park	-82.7963	41.665	USA	FemaleMass	FemaleMass	Morphological	NA	grams	11		unknown	carnivore
93	Nerodia sipedon insularum	King_et_al	Ecology and Evolution	2018	Sunning themselves in heaps, knots, and snarls: The extraordinary abundance and demography of island watersnakes	Reptile	Lake Erie, North Bass Island South Shore	-82.8405	41.629	USA	MaleSVL	MaleSVL	Morphological	NA	mm	11		unknown	carnivore
94	Nerodia sipedon insularum	King_et_al	Ecology and Evolution	2018	Sunning themselves in heaps, knots, and snarls: The extraordinary abundance and demography of island watersnakes	Reptile	Lake Erie, North Bass Island South Shore	-82.8405	41.629	USA	FemaleSVL	FemaleSVL	Morphological	NA	mm	12		unknown	carnivore
95	Nerodia sipedon insularum	King_et_al	Ecology and Evolution	2018	Sunning themselves in heaps, knots, and snarls: The extraordinary abundance and demography of island watersnakes	Reptile	Lake Erie, North Bass Island South Shore	-82.8405	41.629	USA	MaleMass	MaleMass	Morphological	NA	grams	11		unknown	carnivore
96	Nerodia sipedon insularum	King_et_al	Ecology and Evolution	2018	Sunning themselves in heaps, knots, and snarls: The extraordinary abundance and demography of island watersnakes	Reptile	Lake Erie, North Bass Island South Shore	-82.8405	41.629	USA	FemaleMass	FemaleMass	Morphological	NA	grams	12		unknown	carnivore
97	Nerodia sipedon insularum	King_et_al	Ecology and Evolution	2018	Sunning themselves in heaps, knots, and snarls: The extraordinary abundance and demography of island watersnakes	Reptile	Lake Erie, South Bass Island East Shore	-82.8138	41.6451	USA	MaleSVL	MaleSVL	Morphological	NA	mm	11		unknown	carnivore
98	Nerodia sipedon insularum	King_et_al	Ecology and Evolution	2018	Sunning themselves in heaps, knots, and snarls: The extraordinary abundance and demography of island watersnakes	Reptile	Lake Erie, South Bass Island East Shore	-82.8138	41.6451	USA	FemaleSVL	FemaleSVL	Morphological	NA	mm	11		unknown	carnivore
99	Nerodia sipedon insularum	King_et_al	Ecology and Evolution	2018	Sunning themselves in heaps, knots, and snarls: The extraordinary abundance and demography of island watersnakes	Reptile	Lake Erie, South Bass Island East Shore	-82.8138	41.6451	USA	MaleMass	MaleMass	Morphological	NA	grams	11		unknown	carnivore
100	Nerodia sipedon insularum	King_et_al	Ecology and Evolution	2018	Sunning themselves in heaps, knots, and snarls: The extraordinary abundance and demography of island watersnakes	Reptile	Lake Erie, South Bass Island East Shore	-82.8138	41.6451	USA	FemaleMass	FemaleMass	Morphological	NA	grams	11		unknown	carnivore
101	Nerodia sipedon insularum	King_et_al	Ecology and Evolution	2018	Sunning themselves in heaps, knots, and snarls: The extraordinary abundance and demography of island watersnakes	Reptile	Lake Erie, South Bass Island State Park	-82.8369	41.644	USA	MaleSVL	MaleSVL	Morphological	NA	mm	12		unknown	carnivore
102	Nerodia sipedon insularum	King_et_al	Ecology and Evolution	2018	Sunning themselves in heaps, knots, and snarls: The extraordinary abundance and demography of island watersnakes	Reptile	Lake Erie, South Bass Island State Park	-82.8369	41.644	USA	FemaleSVL	FemaleSVL	Morphological	NA	mm	12		unknown	carnivore
103	Nerodia sipedon insularum	King_et_al	Ecology and Evolution	2018	Sunning themselves in heaps, knots, and snarls: The extraordinary abundance and demography of island watersnakes	Reptile	Lake Erie, South Bass Island State Park	-82.8369	41.644	USA	MaleMass	MaleMass	Morphological	NA	grams	12		unknown	carnivore
104	Nerodia sipedon insularum	King_et_al	Ecology and Evolution	2018	Sunning themselves in heaps, knots, and snarls: The extraordinary abundance and demography of island watersnakes	Reptile	Lake Erie, South Bass Island State Park	-82.8369	41.644	USA	FemaleMass	FemaleMass	Morphological	NA	grams	12		unknown	carnivore
105	Rhabdomys pumilio	Nater_et_al	OIKOS	2016	Interactive effects of exogenous and endogenous factors on demographic rates of an African rodent	Mammal	Goegap Nature Reserve	18.0259	-29.6951	South Africa	AdultMass	AdultMass	Morphological	NA	grams	9	1	resident	omnivore
106	Eudyptula minor	Saraux_et_al	Ecological Monographs	2016	Negative effects of wind speed on individual foraging perfomance and breeding success in little penguins	Bird	Phillip Island	145.587	-38.4891	Australia	LayingDate	OnsetBreeding	Phenological	Spring	JulianDay	18	7.87103	resident	carnivore
107	Sula nebouxii	Ancona+Drummond	PlosOne	2013	Life history plasticity of a tropical seabird in response to el nino anomalies during early life	Bird	Isla Isabel	-105.427	21.9336	Mexico	LayingDate	OnsetBreeding	Phenological	YearRound	JulianDay	29	9.57896	resident	carnivore
108	Fulmarus glacialis	Grosbois+Thompson	OIKOS	2005	North Atlantic climate variation influences survival in adult fulmars	Bird	Eynhallow	-3.29894	58.5186	Scotland	FemaleBillLength	FemaleBillLength	Morphological	NA	mm	60	25.3414	migrant	carnivore
109	Fulmarus glacialis	Grosbois+Thompson	OIKOS	2005	North Atlantic climate variation influences survival in adult fulmars	Bird	Eynhallow	-3.29894	58.5186	Scotland	MaleBillLength	MaleBillLength	Morphological	NA	mm	60	25.3414	migrant	carnivore
110	Fulmarus glacialis	Grosbois+Thompson	OIKOS	2005	North Atlantic climate variation influences survival in adult fulmars	Bird	Eynhallow	-3.29894	58.5186	Scotland	FemaleBillDepth	FemaleBillDepth	Morphological	NA	mm	60	25.3414	migrant	carnivore
111	Fulmarus glacialis	Grosbois+Thompson	OIKOS	2005	North Atlantic climate variation influences survival in adult fulmars	Bird	Eynhallow	-3.29894	58.5186	Scotland	MaleBillDepth	MaleBillDepth	Morphological	NA	mm	60	25.3414	migrant	carnivore
112	Cervus elaphus	Moyes_et_al	Global Change biology	2011	Advancing breeding phenology in response to environmental change in a wild red deer population	Mammal	Isle of Rum	-5.39138	56.9864	Scotland	OestrusDate	RutDate	Phenological	Autumn	JulianDay	27	2.3	unknown	herbivore
113	Cervus elaphus	Moyes_et_al	Global Change biology	2011	Advancing breeding phenology in response to environmental change in a wild red deer population	Mammal	Isle of Rum	-5.39138	56.9864	Scotland	AntlerCastDate	RutDate	Phenological	Autumn	JulianDay	28	2.3	unknown	herbivore
114	Cervus elaphus	Moyes_et_al	Global Change biology	2011	Advancing breeding phenology in response to environmental change in a wild red deer population	Mammal	Isle of Rum	-5.39138	56.9864	Scotland	RutStartDate	RutDate	Phenological	Autumn	JulianDay	28	2.3	unknown	herbivore
115	Cervus elaphus	Moyes_et_al	Global Change biology	2011	Advancing breeding phenology in response to environmental change in a wild red deer population	Mammal	Isle of Rum	-5.39138	56.9864	Scotland	RutEndDate	RutDate	Phenological	Autumn	JulianDay	28	2.3	unknown	herbivore
116	Rangifer tarandus platyrhynchus	Veiberg_et_al	OIKOS	2016	Maternal winter body mass and not spring phenology dtermine annual calf production in and Arctic Herbivore	Mammal	Svalbard	15.2681	77.9067	Svalbard	FemaleMass	FemaleMass	Morphological	NA	kg	20	8.5	resident	herbivore
117	Sterna hirundo	Bouwhuis	unpubl	2018		Bird	Wilhelmshaven	7.74921	53.5447	Germany	ArrivalDate	ArrivalDate	Phenological	Spring	JulianDay	25	10.3972	migrant	carnivore
118	Sterna hirundo	Bouwhuis	unpubl	2018		Bird	Wilhelmshaven	7.74921	53.5447	Germany	ArrivalMass	ArrivalMass	Morphological	NA	grams	25	10.3972	migrant	carnivore
119	Sterna hirundo	Bouwhuis	unpubl	2018		Bird	Wilhelmshaven	7.74921	53.5447	Germany	LayingDate	OnsetBreeding	Phenological	Spring	JulianDay	25	10.3972	migrant	carnivore
120	Chrysemys picta	Schwanz+Janzen	Ecology, Evolution and Organismal Biology	2008	Climate Change and Temperature_Dependant Sex Determination: Can Individual Plasticity in Nesting phenology Prevent Extreme Sex Ratios?	Reptile	Thomson Causeway Recreation Area	-90.1428	41.9464	USA	NestDate	OnsetBreeding	Phenological	Summer	JulianDay	24	20	resident	omnivore
121	Zootoca vivipara	Massot_et_al	Ecology Letters	2017	Climate warming: a loss of variation in populations can accompany reproductive shifts	Reptile	ZDE	3.75	44.5	France	ParturitionDate	ParturitionDate	Phenological	Summer	DaySinceJuly1	12	2	resident	carnivore
122	Zootoca vivipara	Massot_et_al	Ecology Letters	2017	Climate warming: a loss of variation in populations can accompany reproductive shifts	Reptile	ZFD	3.75	44.5	France	ParturitionDate	ParturitionDate	Phenological	Summer	DaySinceJuly1	12	2	resident	carnivore
123	Zootoca vivipara	Massot_et_al	Ecology Letters	2017	Climate warming: a loss of variation in populations can accompany reproductive shifts	Reptile	ZDE	3.75	44.5	France	BirthSVL_Males	BirthSVL_Males	Morphological	NA	mm	12	2	resident	carnivore
124	Zootoca vivipara	Massot_et_al	Ecology Letters	2017	Climate warming: a loss of variation in populations can accompany reproductive shifts	Reptile	ZFD	3.75	44.5	France	BirthSVL_Males	BirthSVL_Males	Morphological	NA	mm	12	2	resident	carnivore
125	Zootoca vivipara	Massot_et_al	Ecology Letters	2017	Climate warming: a loss of variation in populations can accompany reproductive shifts	Reptile	ZDE	3.75	44.5	France	BirthSVL_Females	BirthSVL_Females	Morphological	NA	mm	12	2	resident	carnivore
126	Zootoca vivipara	Massot_et_al	Ecology Letters	2017	Climate warming: a loss of variation in populations can accompany reproductive shifts	Reptile	ZFD	3.75	44.5	France	BirthSVL_Females	BirthSVL_Females	Morphological	NA	mm	12	2	resident	carnivore
127	Lanius collurio	Schaub_et_al	Oecologia	2011	Demographic response to environmental variation in breeding, stopover and non-breeding areas in a migratory passerine	Bird	Goeppingen	9.78333	48.65	Germany	ArrivalDateMales	ArrivalDate	Phenological	Spring	DaySinceMay1	25	2.29124	migrant	carnivore
128	Lanius collurio	Schaub_et_al	Oecologia	2011	Demographic response to environmental variation in breeding, stopover and non-breeding areas in a migratory passerine	Bird	Goeppingen	9.78333	48.65	Germany	ArrivalDateFemales	ArrivalDate	Phenological	Spring	DaySinceMay1	25	2.29124	migrant	carnivore
129	Thalassarche chlororhynchos	Oppel_et_al	unpubl	2019		Bird	Gough Island	-9.88417	-40.3514	South Atlantic Ocean	FirstLayDate	FirstLayDate	Phenological	Spring	JulianDay	15	18.4842	migrant	carnivore
130	Stercorarius longicaudus	Hansen&Schmidt	unpubl	2019		Bird	Zackenberg	-20.5	74.5	Greenland	LayingDate	OnsetBreeding	Phenological	Summer	JulianDay	19	7.78098	migrant	carnivore
131	Calonectris diomedea	Igual&Tavecchia	unpubl	2019		Bird	Pantaleu	2.41502	39.571	Spain	LayingDate	OnsetBreeding	Phenological	Spring	JulianDay	17	13.7412	migrant	carnivore
132	Thalassarche melanophris	Catry&Campioni	unpubl	2019		Bird	New island	-60.9828	-51.9187	Falkland Islands	LayingDate	OnsetBreeding	Phenological	Spring	JulianDay	15	23.6104	migrant	carnivore
133	Sterna paradisaea	Mallory&Rock	unpubl	2019		Bird	Country island	-61.5432	45.102	Canada	LayingDate	OnsetBreeding	Phenological	Summer	JulianDay	18	11.2704	migrant	carnivore
134	Sterna hirundo	Mallory&Rock	unpubl	2019		Bird	Country island	-61.5432	45.102	Canada	LayingDate	OnsetBreeding	Phenological	Summer	JulianDay	18	10.3972	migrant	carnivore
135	Sterna dougallii	Mallory&Rock	unpubl	2019		Bird	Country island	-61.5432	45.102	Canada	LayingDate	OnsetBreeding	Phenological	Spring	JulianDay	16	8.35664	migrant	carnivore
136	Fratercula arctica	Ankern-Nielsen	unpubl	2019		Bird	Hernyken	14.4924	66.8158	Norway	LayingDate	OnsetBreeding	Phenological	Spring	JulianDay	34	14.2296	migrant	carnivore
137	Alca torda	Harris&Newell	unpubl	2019		Bird	Isle of May	-2.79757	56.2583	Scotland	LayingDate	OnsetBreeding	Phenological	Spring-Summer	JulianDay	29	16.3696	migrant	carnivore
138	Phalacrocorax aristotelis	Daunt&Wanless	unpubl	2019		Bird	Isle of May	-2.79757	56.2583	Scotland	LayingDate	OnsetBreeding	Phenological	Spring-Summer	JulianDay	28	8.8	migrant	carnivore
139	Oryctolagus cuniculus	Rodel_et_al	Canadian Journal of Zoology	2005	Timing of breeding and reproductive performance of female European rabbits in response to winter temperature and body mass	Mammal	Upper Franconia	11.36	49.55	Germany	FemaleMass	FemaleMass	Morphological	NA	grams	12	0.7	resident	herbivore
140	Oryctolagus cuniculus	Rodel_et_al	Canadian Journal of Zoology	2005	Timing of breeding and reproductive performance of female European rabbits in response to winter temperature and body mass	Mammal	Upper Franconia	11.36	49.55	Germany	OnsetBreeding	OnsetBreeding	Phenological	Spring	JulianDay	12	0.7	resident	herbivore
141	Rangifer tarandus caribou	Mahoney_et_al	Population ecology	2016	Woodland caribou calf mortality in Newfoundland: insights into the role of climate, predation and population density over three decades of study	Mammal	Newfoundland	57	48	Canada	NeonatalMass	NeonatalMass	Morphological	NA	kg	38	8.5	migrant	herbivore
142	Lemmus trimucronatus	Fauteux_et_al	Journal of Animal Ecology	2015	Seasonal demography of a cyclic lemming population in the Canadian Arctic	Mammal	Nunavut	-79.6618	73.0682	Canada	AdultMass	AdultMass	Morphological	NA	grams	10	0.5	resident	herbivore
143	Pusa hispida	Ferguson_et_al	PeerJ	2017	Demographic, ecological, and physiological responses of ringed seals to an abrupt decline in sea ice availability	Mammal	Hudson Bay	-79.2654	56.547	Canada	AdultBodyCondition	AdultBodyCondition	Morphological	NA	%fat	11	18.6	resident	carnivore
144	Malurus elegans	Brouwer		2019		Bird	Smithbrook Nature Reserve	116.167	-34.3333	Australia	LayingDate	OnsetBreeding	Phenological	Spring	JulianDay	9	6.30365	resident	carnivore
145	Fulica atra	Visser_2		2019		Bird	Westeindrplassen Lake	4.72675	52.2424	The Netherlands	LayingDate	OnsetBreeding	Phenological	Spring	DaySinceApr1	27	4.19671	resident	herbivore
146	Aegolius funereus	Lehikoinen&Korpimaeki	Oecologia	2011	The impact of climate and cyclic food abundance on the timing of breeding and brood size in four boreal owl species	Bird	South Finland	23.6581	61.925	Finland	LayingDate	OnsetBreeding	Phenological	Spring	DaySinceApr1	46	4.11617	resident	carnivore
147	Cyanistes caeruleus	Visser_2		2019		Bird	Liesbosch Breda	4.70946	51.5855	The Netherlands	LayingDate	OnsetBreeding	Phenological	Spring	DaySinceApr1	63	2.93268	resident	omnivore
148	Cyanistes caeruleus	Visser_2		2019		Bird	Oosterhout	4.83001	51.6356	The Netherlands	LayingDate	OnsetBreeding	Phenological	Spring	DaySinceApr1	61	2.93268	resident	omnivore
149	Cyanistes caeruleus	Visser_2		2019		Bird	Vlieland	4.83378	52.8393	The Netherlands	LayingDate	OnsetBreeding	Phenological	Spring	DaySinceApr1	57	2.93268	resident	omnivore
150	Parus major	Visser_2		2019		Bird	Liesbosch Breda	4.70946	51.5855	The Netherlands	LayingDate	OnsetBreeding	Phenological	Spring	DaySinceApr1	63	3.04971	migrant	omnivore
151	Parus major	Visser_2		2019		Bird	Oosterhout	4.83001	51.6356	The Netherlands	LayingDate	OnsetBreeding	Phenological	Spring	DaySinceApr1	62	3.04971	migrant	omnivore
152	Parus major	Visser_2		2019		Bird	Vlieland	4.83378	52.8393	The Netherlands	LayingDate	OnsetBreeding	Phenological	Spring	DaySinceApr1	63	3.04971	migrant	omnivore
153	Ichthyaetus audouinii	Oro&Tavecchia		2019		Bird	La Banya Ebra Delta	0.693645	40.7019	Spain	LayingDate	OnsetBreeding	Phenological	Spring	JulianDay	27	13	migrant	carnivore
154	Salvelinus fontinalis	Bassar_et_al	Global Change Biology	2016	Changes in seasonal climate outpace compensatory density-dependence in eastern brook trout	Fish	Whately	-72.6509	42.4212	USA	JuvBodyLength	JuvBodyLength	Morphological	NA	mm	16		migrant	carnivore
155	Salmo trutta	Bassar_et_al	Global Change Biology	2016	Changes in seasonal climate outpace compensatory density-dependence in eastern brook trout	Fish	Whately	-72.6509	42.4212	USA	JuvBodyLength	JuvBodyLength	Morphological	NA	mm	15	1	migrant	carnivore
156	Salmo salar	Bassar_et_al	Global Change Biology	2016	Changes in seasonal climate outpace compensatory density-dependence in eastern brook trout	Fish	Whately	-72.6509	42.4212	USA	AdultBodyLength	AdultBodyLength	Morphological	NA	mm	11	6	migrant	carnivore
157	Salvelinus fontinalis	Bassar_et_al	Global Change Biology	2016	Changes in seasonal climate outpace compensatory density-dependence in eastern brook trout	Fish	Whately	-72.6509	42.4212	USA	AdultBodyLength	AdultBodyLength	Morphological	NA	mm	16		migrant	carnivore
158	Salmo trutta	Bassar_et_al	Global Change Biology	2016	Changes in seasonal climate outpace compensatory density-dependence in eastern brook trout	Fish	Whately	-72.6509	42.4212	USA	AdultBodyLength	AdultBodyLength	Morphological	NA	mm	16	1	migrant	carnivore
159	Athene cunicularia	Cruz-McDonnell&Wolf	Global Change Biology	2016	Rapid warming and drought negatively impact population size and reproductive dynamics of an avian predator in the arid southwest	Bird	Kirtland Airforce Base	-106.55	35.0488	USA	FemaleMass	FemaleMass	Morphological	NA	grams	13	3.05908	migrant	carnivore
160	Athene cunicularia	Cruz-McDonnell&Wolf	Global Change Biology	2016	Rapid warming and drought negatively impact population size and reproductive dynamics of an avian predator in the arid southwest	Bird	Kirtland Airforce Base	-106.55	35.0488	USA	MaleMass	MaleMass	Morphological	NA	grams	15	3.05908	migrant	carnivore
161	Chen rossii	Ross_et_al	Ecology	2017	Decadal declines in avian herbivore reproduction: density-dependent nutrition and phenological mismatch in the Arctic	Bird	Karrak Lake	-100.332	67.2733	Canada	NestInitiationDate	OnsetBreeding	Phenological	Spring	JulianDay	28
162	Chen caerulescens caerulescens	Ross_et_al	Ecology	2017	Decadal declines in avian herbivore reproduction: density-dependent nutrition and phenological mismatch in the Arctic	Bird	Karrak Lake	-100.332	67.2733	Canada	NestInitiationDate	OnsetBreeding	Phenological	Summer	JulianDay	28	8.9	migrant	herbivore
163	Cinclus cinclus	Gamelon_et_al	Science advances	2017	Interactions between demography and environmental effects are important determinants of population dynamics	Bird	Lyngdalselva	7.04249	58.2688	Norway	LayingDate	OnsetBreeding	Phenological	Spring	JulianDay	35	2.37923	migrant	carnivore
164	Cyanistes caeruleus	Visser_2		2019		Bird	De Hoge Veluwe	5.83583	52.0858	The Netherlands	LayingDate	OnsetBreeding	Phenological	Spring	DaySinceApr1	58	2.93268	resident	omnivore
165	Malurus cyaneus	Kruuk_et_al	Global Change biology	2015	Contrasting effects of climate on juvenile body size in a Southern Hemisphere passerine bird	Bird	Canberra	149.1	-35.2667	Australia	ChickBodymass	ChickBodymass	Morphological	NA	grams	22	3.90558	resident	carnivore
166	Malurus cyaneus	Kruuk_et_al	Global Change biology	2015	Contrasting effects of climate on juvenile body size in a Southern Hemisphere passerine bird	Bird	Canberra	149.1	-35.2667	Australia	FirstLayDate	FirstLayDate	Phenological	Spring	JulianDay	24	3.90558	resident	carnivore
167	Uria aalge	Olsson&Hentati-Sundberg		2019		Bird	Stora Karlso	18.4231	57.3049	Sweden	LayingDate	OnsetBreeding	Phenological	Summer	JulianDay	14	14.7722	migrant	carnivore
168	Cyanistes caeruleus	Matthysen_et_al	Global change biology	2011	Multiple responses to increasing spring temperatures in the breeding cycle of blue and great tits (Cyanistes caeruleus, Parus major)	Bird	Boswachter, Antwerp	4.48333	51.2667	Belgium	LayingDate	OnsetBreeding	Phenological	Spring	JulianDay	22	2.93268	resident	omnivore
169	Cyanistes caeruleus	Matthysen_et_al	Global change biology	2011	Multiple responses to increasing spring temperatures in the breeding cycle of blue and great tits (Cyanistes caeruleus, Parus major)	Bird	Boswachter, Antwerp	4.48333	51.2667	Belgium	FemaleMass	FemaleMass	Morphological	NA	grams	22	2.93268	resident	omnivore
170	Cyanistes caeruleus	Matthysen_et_al	Global change biology	2011	Multiple responses to increasing spring temperatures in the breeding cycle of blue and great tits (Cyanistes caeruleus, Parus major)	Bird	Boswachter, Antwerp	4.48333	51.2667	Belgium	MaleMass	MaleMass	Morphological	NA	grams	22	2.93268	resident	omnivore
171	Cyanistes caeruleus	Matthysen_et_al	Global change biology	2011	Multiple responses to increasing spring temperatures in the breeding cycle of blue and great tits (Cyanistes caeruleus, Parus major)	Bird	Boshoek, Antwerp	4.49899	51.1455	Belgium	LayingDate	OnsetBreeding	Phenological	Spring	JulianDay	25	2.93268	resident	omnivore
172	Cyanistes caeruleus	Matthysen_et_al	Global change biology	2011	Multiple responses to increasing spring temperatures in the breeding cycle of blue and great tits (Cyanistes caeruleus, Parus major)	Bird	Boshoek, Antwerp	4.49899	51.1455	Belgium	FemaleMass	FemaleMass	Morphological	NA	grams	25	2.93268	resident	omnivore
173	Cyanistes caeruleus	Matthysen_et_al	Global change biology	2011	Multiple responses to increasing spring temperatures in the breeding cycle of blue and great tits (Cyanistes caeruleus, Parus major)	Bird	Boshoek, Antwerp	4.49899	51.1455	Belgium	MaleMass	MaleMass	Morphological	NA	grams	25	2.93268	resident	omnivore
174	Parus major	Matthysen_et_al	Global change biology	2011	Multiple responses to increasing spring temperatures in the breeding cycle of blue and great tits (Cyanistes caeruleus, Parus major)	Bird	Boswachter, Antwerp	4.48333	51.2667	Belgium	LayingDate	OnsetBreeding	Phenological	Spring	JulianDay	22	3.04971	migrant	omnivore
175	Parus major	Matthysen_et_al	Global change biology	2011	Multiple responses to increasing spring temperatures in the breeding cycle of blue and great tits (Cyanistes caeruleus, Parus major)	Bird	Boswachter, Antwerp	4.48333	51.2667	Belgium	FemaleMass	FemaleMass	Morphological	NA	grams	22	3.04971	migrant	omnivore
176	Parus major	Matthysen_et_al	Global change biology	2011	Multiple responses to increasing spring temperatures in the breeding cycle of blue and great tits (Cyanistes caeruleus, Parus major)	Bird	Boswachter, Antwerp	4.48333	51.2667	Belgium	MaleMass	MaleMass	Morphological	NA	grams	22	3.04971	migrant	omnivore
177	Parus major	Matthysen_et_al	Global change biology	2011	Multiple responses to increasing spring temperatures in the breeding cycle of blue and great tits (Cyanistes caeruleus, Parus major)	Bird	Boshoek, Antwerp	4.49899	51.1455	Belgium	LayingDate	OnsetBreeding	Phenological	Spring	JulianDay	25	3.04971	migrant	omnivore
178	Parus major	Matthysen_et_al	Global change biology	2011	Multiple responses to increasing spring temperatures in the breeding cycle of blue and great tits (Cyanistes caeruleus, Parus major)	Bird	Boshoek, Antwerp	4.49899	51.1455	Belgium	FemaleMass	FemaleMass	Morphological	NA	grams	25	3.04971	migrant	omnivore
179	Parus major	Matthysen_et_al	Global change biology	2011	Multiple responses to increasing spring temperatures in the breeding cycle of blue and great tits (Cyanistes caeruleus, Parus major)	Bird	Boshoek, Antwerp	4.49899	51.1455	Belgium	MaleMass	MaleMass	Morphological	NA	grams	25	3.04971	migrant	omnivore
180	Parus major	Husby_et_al	Evolution	2010	CONTRASTING PATTERNS OF PHENOTYPIC PLASTICITY IN REPRODUCTIVE TRAITS IN TWO GREAT TIT (PARUS MAJOR) POPULATIONS	Bird	De Hoge Veluwe	5.83583	52.0858	The Netherlands	Fledging_BodyMass	Fledging_BodyMass	Morphological	NA	grams	28	3.04971	migrant	omnivore
181	Ficedula hypoleuca	Visser_et_al	Plos Biology	2015	Effects of Spring Temperatures on the Strength of Selection on Timing of Reproduction in a Long-Distance Migratory Bird	Bird	De Hoge Veluwe	5.83583	52.0858	The Netherlands	Fledging_BodyMass	Fledging_BodyMass	Morphological	NA	grams	17
182	Parus major	Husby_et_al	Evolution	2010	CONTRASTING PATTERNS OF PHENOTYPIC PLASTICITY IN REPRODUCTIVE TRAITS IN TWO GREAT TIT (PARUS MAJOR) POPULATIONS	Bird	De Hoge Veluwe	5.83583	52.0858	The Netherlands	Fledging_TarsusLength	Fledging_TarsusLength	Morphological	NA	mm	28	3.04971	migrant	omnivore
183	Ficedula hypoleuca	Visser_et_al	Plos Biology	2015	Effects of Spring Temperatures on the Strength of Selection on Timing of Reproduction in a Long-Distance Migratory Bird	Bird	De Hoge Veluwe	5.83583	52.0858	The Netherlands	Fledging_TarsusLength	Fledging_TarsusLength	Morphological	NA	mm	17
184	Zootoca vivipara	Massot_et_al	Ecology Letters	2017	Climate warming: a loss of variation in populations can accompany reproductive shifts	Reptile	ZDE	3.75	44.5	France	FemaleSVL	FemaleSVL	Morphological	NA	mm	12	2	resident	carnivore
185	Zootoca vivipara	Massot_et_al	Ecology Letters	2017	Climate warming: a loss of variation in populations can accompany reproductive shifts	Reptile	ZFD	3.75	44.5	France	FemaleSVL	FemaleSVL	Morphological	NA	mm	12	2	resident	carnivore
186	Forpus passerinus	Veran&Beissinger	Ecology Letters	2009	Demographic origins of skewed operational and adult sex ratios: perturbation analyses of two-sex models	Bird	llanos, Upland site	-67.5833	8.56667	Venezuela	MaleMass	MaleMass	Morphological	NA	grams	17
187	Forpus passerinus	Veran&Beissinger	Ecology Letters	2009	Demographic origins of skewed operational and adult sex ratios: perturbation analyses of two-sex models	Bird	llanos, Lowland site	-67.5833	8.56667	Venezuela	MaleMass	MaleMass	Morphological	NA	grams	17
188	Falco naumanni	Mihoub_et_al	Journal of Avian biology	2012	Impact of temperature on the breeding performance and selection patterns in lesser kestrels Falco naumanni	Bird	Crau Plain	4.83333	43.5	France	FemaleMass	FemaleMass	Morphological	NA	grams	13	2.99685	migrant	carnivore
189	Falco naumanni	Mihoub_et_al	Journal of Avian biology	2012	Impact of temperature on the breeding performance and selection patterns in lesser kestrels Falco naumanni	Bird	Crau Plain	4.83333	43.5	France	MaleMass	MaleMass	Morphological	NA	grams	13	2.99685	migrant	carnivore
190	Oenanthe oenanthe	Oberg_et_al	Ecology and Evolution	2015	Rainfall during parental care reduces reproductive and survival components of fitness in a passerine bird	Bird	Uppsala	17.8333	59.8333	Sweden	LayingDate	OnsetBreeding	Phenological	Spring	DaySinceMay1	19	2.246	migrant	carnivore
191	Malurus elegans	Brouwer		2019		Bird	Smithbrook Nature Reserve	116.167	-34.3333	Australia	NestlingMass	NestlingMass	Morphological	NA	grams	9	6.30365	resident	carnivore
192	Malurus elegans	Brouwer		2019		Bird	Smithbrook Nature Reserve	116.167	-34.3333	Australia	AdultMass	AdultMass	Morphological	NA	grams	22	6.30365	resident	carnivore
193	Passer domesticus	Saether_et_al		2019		Bird	Helgeland	13.7641	66.4543	Norway	LayingDate	OnsetBreeding	Phenological	Spring	JulianDay	21	3.72634	resident	herbivore
194	Setophaga caerulescens	Lany_et_al	OIKOS	2016	Breeding timed to maximize reproductive success for a migratory songbird: The importance of phenological asynchrony.	Bird	Hubbard Brook Experimental Forest	-71.7476	43.9366	USA	LayingDate	OnsetBreeding	Phenological	Spring	JulianDay	21	2.25693	migrant	carnivore
195	Aptenodytes forsteri	Jenouvrier_et_al				Bird	Dumont d'Urville Station	140.002	-66.6634	Antarctica	FirstLayDate	FirstLayDate	Phenological	Spring	JulianDay	55	16.4015	migrant	carnivore
196	Pygoscelis adeliae	Jenouvrier_et_al				Bird	Dumont d'Urville Station	140.002	-66.6634	Antarctica	FirstLayDate	FirstLayDate	Phenological	Spring	JulianDay	24	12.832	migrant	carnivore
197	Pagodroma nivea	Jenouvrier_et_al				Bird	Dumont d'Urville Station	140.002	-66.6634	Antarctica	FirstLayDate	FirstLayDate	Phenological	Spring	JulianDay	46	17.9774	resident	carnivore
198	Daption capense	Jenouvrier_et_al				Bird	Dumont d'Urville Station	140.002	-66.6634	Antarctica	FirstLayDate	FirstLayDate	Phenological	Summer	JulianDay	13	13.8693	migrant	carnivore
199	Stercorarius maccormicki	Jenouvrier_et_al				Bird	Dumont d'Urville Station	140.002	-66.6634	Antarctica	FirstLayDate	FirstLayDate	Phenological	Summer	JulianDay	25	17.1	migrant	carnivore
200	Ovis canadensis	Renaud_et_al	Behavioral Ecology and Sociobiology	2019	Phenotypic plasticity in bighorn sheep reproductive phenology: from individual to population	Mammal	Alberta	-115	52	Canada	ParturitionDate	ParturitionDate	Phenological	Spring	JulianDay	26	3	migrant	herbivore
201	Ovis canadensis	Renaud_et_al	Behavioral Ecology and Sociobiology	2019	Phenotypic plasticity in bighorn sheep reproductive phenology: from individual to population	Mammal	Alberta	-115	52	Canada	Female_SeptemberMass	Female_SeptemberMass	Morphological	NA	kg	26	3	migrant	herbivore
202	Ovis canadensis	Renaud_et_al	Behavioral Ecology and Sociobiology	2019	Phenotypic plasticity in bighorn sheep reproductive phenology: from individual to population	Mammal	Alberta	-115	52	Canada	Female_JuneMass	Female_JuneMass	Morphological	NA	kg	25	3	migrant	herbivore
203	Urocitellus columbianus	Dobson_et_al	Ecology and Evolution	2016	Fitness implications of seasonal climate variation in Columbian ground squirrels	Mammal	Alberta	-114.666	50.6361	Canada	YoungBodyMass	YoungBodyMass	Morphological	NA	grams	26	2.5	resident	omnivore
204	Buteo buteo	Jonker_et_al	IBIS	2014	Climate change and habitat heterogeneity drive a population increase in Common Buzzards Buteo buteo through effects on survival	Bird	Eastern Westphalia	8.41667	52.1	Germany	Fledging_Date	Fledging_Date	Phenological	Summer	DaySinceJune1	23	9.44947	resident	carnivore
205	Larus novaehollandiae scopulinus	Teplitsky_et_al	Proceedings of the National Academy of Science	2008	Bergmann?s rule and climate change revisited: Disentangling environmental and genetic responses in a wild bird population	Bird	Kaikoura	173.615	-42.3616	New Zealand	LayingDate	OnsetBreeding	Phenological	Spring	JulianDay	50	11.5	migrant	omnivore
206	Tachycineta bicolor	Wheelwright_et_al				Bird	Kent Island	-66.851	44.6683	Canada	HatchingDate	HatchingDate	Phenological	Spring	JulianDay	20	2.57495	migrant	carnivore
207	Tachycineta bicolor	Wheelwright_et_al				Bird	Kent Island	-66.851	44.6683	Canada	FemaleMass	FemaleMass	Morphological	NA	grams	18	2.57495	migrant	carnivore
208	Tachycineta bicolor	Wheelwright_et_al				Bird	Kent Island	-66.851	44.6683	Canada	MaleMass	MaleMass	Morphological	NA	grams	18	2.57495	migrant	carnivore
209	Passerculus sandwichensis	Wheelwright_et_al				Bird	Kent Island	-66.851	44.6683	Canada	LayingDate	OnsetBreeding	Phenological	Spring	JulianDay	18	2.24215	migrant	omnivore
210	Passerculus sandwichensis	Wheelwright_et_al				Bird	Kent Island	-66.851	44.6683	Canada	MaleMass	MaleMass	Morphological	NA	grams	18	2.24215	migrant	omnivore
211	Passerculus sandwichensis	Wheelwright_et_al				Bird	Kent Island	-66.851	44.6683	Canada	FemaleMass	FemaleMass	Morphological	NA	grams	18	2.24215	migrant	omnivore
212	Chen caerulescens caerulescens	Aubry_et_al	Global Change Biology	2013	Climate change, phenology, and habitat degradation: drivers of gosling body condition and juvenile survival in lesser snow geese	Bird	La Perouse Bay	-94.0667	58.0667	Canada	LayingDate	OnsetBreeding	Phenological	Summer	JulianDay	28	8.9	migrant	herbivore
213	Chen caerulescens caerulescens	Aubry_et_al	Global Change Biology	2013	Climate change, phenology, and habitat degradation: drivers of gosling body condition and juvenile survival in lesser snow geese	Bird	La Perouse Bay	-94.0667	58.0667	Canada	GoslingBodyCondition	GoslingBodyCondition	Morphological	NA	Resid_BCI	28	8.9	migrant	herbivore
